# Supplementary material for: Anterior segment characteristics in normal and keratoconus eyes evaluated with a new type of swept-source optical coherence tomography
Source: PLoS One. 2022 Sep 1;17(9):e0274071. doi: 10.1371/journal.pone.0274071 (PMC9436129; doi:10.1371/journal.pone.0274071)
Supplement: S1 File — (XLSX) [file pone.0274071.s001.xlsx]

## Sheet: Sheet2
normal0KCs1KC2	Age	BCVA	sph	cyl	axis	TP ANT BSF	TP ANT BST	TP POS BSF	TP POS BST	ANT SimKAverage 3mm Ring	ANT SimKSteep 3mm Ring	ANT AxisSteep 3mm Ring	ANT SimKFlat 3mm Ring	ANT AxisFlat 3mm Ring	ANT Astigmatism 3mm Ring	ANT BFS [D]	ANT Kmax	ANT Kmax PosX	ANT Kmax PosY	ANT Eccentricity p-value	ANT RAverage 3mm Ring	ANT RSteep 3mm Ring	ANT AxisSteep 3mm Ring	ANT RFlat 3mm Ring	ANT AxisFlat 3mm Ring	ANT Radii Difference 3mm Ring	ANT BFS [mm]	ANT Rmin	ANT Rmin PosX	ANT Rmin PosY	POST KAverage 3mm Ring	POST KSteep 3mm Ring	POST AxisSteep 3mm Ring	POST KFlat 3mm Ring	POST AxisFlat 3mm Ring	POST Astigmatism 3mm Ring	POST BFS [D]	POST Kmax	POST Kmax PosX	POST Kmax PosY	POST Eccentricity p-value	POST RAverage 3mm Ring	POST RSteep 3mm Ring	POST AxisSteep 3mm Ring	POST RFlat 3mm Ring	POST AxisFlat 3mm Ring	POST Radii Difference 3mm Ring	POST BFS [mm]	POST Rmin
0	27	0.9	-4	-2	5	2.18	3.14	5.76	9.02	44.07	45.93	95	42.36	5	3.57	44.44	47.17	0.23	2.24	1.06	7.66	7.35	95	7.97	5	-0.62	7.59	7.16	0.23	2.24	-6.3	-6.69	92	-5.95	2	-0.74	-6.21	-6.76	0.06	-2.27	0.77	6.35	5.98	92	6.72	2	-0.74	6.44	5.92
0	32	1	-7.5	-2	180	3.08	4.29	5.17	6.84	45.44	46.86	96	44.1	6	2.76	45.06	47.42	0.41	-1.99	0.82	7.43	7.2	96	7.65	6	-0.45	7.49	7.12	0.41	-1.99	-6.36	-6.63	96	-6.11	6	-0.52	-6.28	-6.72	0.32	-2.03	0.83	6.29	6.03	96	6.55	6	-0.52	6.37	5.95
0	27	1	-4	-1	175	1.38	1.95	7.19	10.02	44.46	45.83	94	43.17	4	2.66	44.82	47.74	-0.1	-2.68	1.1	7.59	7.36	94	7.82	4	-0.46	7.53	7.07	-0.1	-2.68	-6.43	-6.8	94	-6.1	4	-0.7	-6.33	-6.95	0.05	-2.04	0.82	6.22	5.89	94	6.55	4	-0.66	6.32	5.76
0	32	1	-7.25	-2	180	3.71	5.01	5.25	7.38	45.44	47.17	88	43.83	178	3.34	44.98	47.87	-0.14	-1.94	0.77	7.43	7.15	88	7.7	178	-0.55	7.5	7.05	-0.14	-1.94	-6.35	-6.65	91	-6.08	1	-0.57	-6.27	-6.75	-0.13	-1.97	0.8	6.3	6.02	91	6.58	1	-0.56	6.38	5.92
0	19	1	-4.75	-1.25	175	3.31	3.47	2.37	3.4	42.61	43.27	92	41.96	2	1.31	42.12	43.49	0.08	-0.92	0.76	7.92	7.8	92	8.04	2	-0.24	8.01	7.76	0.08	-0.92	-6.14	-6.38	94	-5.91	4	-0.47	-6.09	-6.44	0.16	-2.48	0.85	6.52	6.27	94	6.77	4	-0.5	6.57	6.21
0	19	1	-4.5	-1	180	3	3.15	2.61	3.85	42.21	42.92	89	41.53	179	1.39	41.83	43.16	-0.05	-0.88	0.81	8	7.86	89	8.13	179	-0.27	8.07	7.82	-0.05	-0.88	-6.09	-6.34	89	-5.85	179	-0.49	-6.05	-6.42	0.07	-2.34	0.87	6.57	6.31	89	6.83	179	-0.52	6.61	6.24
0	20	1	-7.25	-0.5	5	0.54	0.86	2.69	3.98	44.25	44.63	96	43.88	6	0.75	43.7	45.48	-0.16	1.49	0.78	7.63	7.56	96	7.69	6	-0.13	7.72	7.42	-0.16	1.49	-6.3	-6.51	86	-6.1	176	-0.41	-6.24	-6.59	0.1	1.52	0.85	6.35	6.14	86	6.56	176	-0.42	6.41	6.07
0	20	1	-6	-1.25	175	2.74	3.15	1.67	3.31	43.54	44.33	71	42.78	161	1.55	42.97	44.95	0.22	0.61	0.73	7.75	7.61	71	7.89	161	-0.28	7.85	7.51	0.22	0.61	-6.21	-6.48	83	-5.96	173	-0.52	-6.16	-6.59	0.16	1.35	0.84	6.44	6.17	83	6.71	173	-0.54	6.49	6.07
0	20	1	-4.25	-0.25	180	2.82	1.61	7.25	5.34	43.4	44.34	99	42.5	9	1.84	42.97	44.74	0.25	-1.93	0.91	7.78	7.61	99	7.94	9	-0.33	7.85	7.54	0.25	-1.93	-6.14	-6.34	97	-5.95	7	-0.39	-6	-6.39	0.07	-1.86	0.83	6.52	6.31	97	6.73	7	-0.42	6.67	6.26
0	20	1	-2.75	-0.75	5	0.18	0.9	6.8	7.94	43.81	45.04	104	42.65	14	2.39	43.68	45.29	-0.35	1.96	0.91	7.7	7.49	104	7.91	14	-0.42	7.73	7.45	-0.35	1.96	-6.21	-6.47	102	-5.98	12	-0.49	-6.1	-6.53	0.28	-2.05	0.78	6.44	6.19	102	6.69	12	-0.5	6.56	6.13
0	20	1	-2	-1.5	175	2.3	1.8	9.57	8.87	44.26	45.08	95	43.48	5	1.6	43.88	45.54	-0.11	1.51	0.82	7.62	7.49	95	7.76	5	-0.27	7.69	7.41	-0.11	1.51	-6.38	-6.6	94	-6.18	4	-0.42	-6.23	-6.66	0.07	1.19	0.68	6.27	6.06	94	6.47	4	-0.41	6.42	6
0	20	1	-2.5	-0.5	175	3.72	2.09	9.8	6.25	43.96	44.64	87	43.31	177	1.33	43.44	44.93	0.92	3.07	0.88	7.68	7.56	87	7.79	177	-0.23	7.77	7.51	0.92	3.07	-6.34	-6.55	86	-6.15	176	-0.4	-6.16	-6.57	-0.17	-1.35	0.74	6.31	6.11	86	6.5	176	-0.39	6.49	6.09
0	20	1	-1.5	-1	160	1.59	1.73	6.33	9.87	45.2	45.87	94	44.55	4	1.32	45	46.44	-0.89	-3.53	0.89	7.47	7.36	94	7.58	4	-0.22	7.5	7.27	-0.89	-3.53	-6.6	-6.9	98	-6.32	8	-0.58	-6.46	-6.96	0.33	-2.23	0.79	6.06	5.8	98	6.33	8	-0.53	6.2	5.74
0	20	1	-1.25	-0.75	60	3.14	2.83	8.65	8.05	44.54	44.8	97	44.28	7	0.52	44.13	44.87	-0.29	0.98	0.83	7.58	7.53	97	7.62	7	-0.09	7.65	7.52	-0.29	0.98	-6.45	-6.67	90	-6.26	180	-0.41	-6.32	-6.73	-0.07	1.39	0.77	6.2	6	90	6.39	180	-0.39	6.33	5.94
0	21	1	-5.5	-1.25	5	2.01	2.5	7.34	8.56	40.33	41.16	104	39.52	14	1.64	39.96	41.2	0.41	-1.45	0.73	8.37	8.2	104	8.54	14	-0.34	8.45	8.19	0.41	-1.45	-5.73	-5.93	99	-5.54	9	-0.39	-5.58	-5.96	-0.1	1.33	0.52	6.98	6.74	99	7.22	9	-0.48	7.16	6.71
0	21	1	-5	-1.25	180	1.67	2.15	7.99	9	40.48	41.44	91	39.57	1	1.87	40.2	41.72	-0.08	1.91	0.8	8.34	8.15	91	8.53	1	-0.38	8.4	8.09	-0.08	1.91	-5.75	-5.97	93	-5.56	3	-0.41	-5.61	-6	-0.05	1.26	0.55	6.95	6.71	93	7.2	3	-0.49	7.13	6.67
0	21	1	-3.75	-1.25	170	1.52	2.21	4.49	5.3	42.51	43.74	93	41.34	3	2.4	42.21	43.97	-0.16	-2.29	0.83	7.94	7.72	93	8.16	3	-0.44	8	7.68	-0.16	-2.29	-6.11	-6.41	94	-5.83	4	-0.58	-6.02	-6.46	0	0.46	0.84	6.55	6.24	94	6.86	4	-0.62	6.65	6.19
0	21	1	-2.75	-1	180	2.45	2.08	5.22	4.4	42.5	43.59	92	41.47	2	2.12	42.13	43.98	0.11	-2.14	0.83	7.94	7.74	92	8.14	2	-0.4	8.01	7.67	0.11	-2.14	-6.08	-6.37	90	-5.81	0	-0.56	-5.99	-6.42	-0.01	-1.57	0.88	6.58	6.28	90	6.88	0	-0.6	6.67	6.23
0	22	1	-3.25	-0.75	175	4.33	4.27	12.08	12.16	43.66	44.46	86	42.89	176	1.57	43.1	45.12	0.05	-0.56	0.75	7.73	7.59	86	7.87	176	-0.28	7.83	7.48	0.05	-0.56	-6.28	-6.51	86	-6.07	176	-0.44	-6.07	-6.59	0.17	0.92	0.54	6.36	6.14	86	6.59	176	-0.45	6.58	6.07
0	22	1	-1.5	-1.5	10	4.11	3.66	12.12	11.08	43.75	45.03	93	42.55	3	2.48	43.23	45.46	-0.01	-0.47	0.76	7.71	7.5	93	7.93	3	-0.43	7.81	7.42	-0.01	-0.47	-6.26	-6.56	95	-5.98	5	-0.58	-6.06	-6.62	-0.07	0.39	0.59	6.39	6.1	95	6.69	5	-0.59	6.6	6.05
0	22	1	-2.5	-1	165	7.28	4.29	17.76	10.62	47.45	48.41	90	46.53	180	1.88	45.86	49.1	0.01	-0.07	0.49	7.11	6.97	90	7.25	180	-0.28	7.36	6.87	0.01	-0.07	-6.77	-7.06	88	-6.5	178	-0.56	-6.44	-7.23	0.07	-0.01	0.54	5.91	5.67	88	6.15	178	-0.48	6.21	5.54
0	22	1	-2.25	-1.5	180	4.89	4.89	16.26	15.29	47	48.5	84	45.59	174	2.91	45.97	49.08	0.01	0.08	0.63	7.18	6.96	84	7.4	174	-0.44	7.34	6.88	0.01	0.08	-6.74	-7.12	87	-6.4	177	-0.72	-6.43	-7.3	-0.05	-0.06	0.51	5.93	5.61	87	6.25	177	-0.64	6.22	5.48
0	23	1	-2.25	-0.5	5	0.17	-0.43	7.91	6.33	40.87	41.33	96	40.42	6	0.91	40.99	43.83	-1.03	-3.86	1.13	8.26	8.17	96	8.35	6	-0.18	8.23	7.7	-1.03	-3.86	-6.21	-6.39	97	-6.04	7	-0.35	-6.06	-6.45	-0.02	0.21	0.69	6.44	6.26	97	6.62	7	-0.36	6.6	6.21
0	23	1	-2.25	0	0	-1.28	-1.16	7.39	7.55	41.09	41.47	84	40.71	174	0.76	41.33	43.72	-2	-3.46	1.22	8.21	8.14	84	8.29	174	-0.15	8.17	7.72	-2	-3.46	-6.24	-6.39	86	-6.09	176	-0.3	-6.09	-6.47	0.04	0.31	0.67	6.41	6.26	86	6.57	176	-0.31	6.57	6.18
0	24	1	-4.5	-2.75	5	0.94	2.78	-0.74	3.56	44.49	46.54	102	42.61	12	3.93	44.18	46.99	0.22	-2.11	0.78	7.59	7.25	102	7.92	12	-0.67	7.64	7.18	0.22	-2.11	-6.42	-6.88	101	-6.02	11	-0.86	-6.4	-6.91	-0.33	1.65	0.83	6.23	5.81	101	6.64	11	-0.83	6.25	5.79
0	24	1	-4	-3.25	180	2.6	3.53	2.39	3.46	44.77	47.08	95	42.67	5	4.41	44.46	47.11	0.2	-1.72	0.79	7.54	7.17	95	7.91	5	-0.74	7.59	7.16	0.2	-1.72	-6.45	-6.91	92	-6.05	2	-0.86	-6.4	-6.94	0.16	-1.86	0.85	6.2	5.79	92	6.61	2	-0.82	6.25	5.76
0	26	0.9	-6	-2.75	5	1.03	2.51	-1.13	1.57	39.97	41.55	91	38.51	1	3.04	39.75	41.55	0.01	-1.78	0.77	8.44	8.12	91	8.76	1	-0.64	8.49	8.12	0.01	-1.78	-5.5	-5.76	91	-5.25	1	-0.51	-5.5	-5.85	0.07	-2.08	0.93	7.28	6.94	91	7.61	1	-0.67	7.27	6.84
0	26	0.9	-6.5	-3	180	1.59	2.43	0.11	1.5	40.05	41.33	97	38.85	7	2.48	39.76	41.56	0.16	-1.22	0.78	8.43	8.17	97	8.69	7	-0.52	8.49	8.12	0.16	-1.22	-5.5	-5.71	95	-5.3	5	-0.41	-5.5	-5.81	0.07	-2.31	0.97	7.28	7.01	95	7.54	5	-0.53	7.27	6.88
0	28	1	-1.5	-0.5	15	2.73	1.98	6.67	3.73	43.4	43.65	103	43.16	13	0.49	43.14	45.23	-1.22	3.26	0.88	7.78	7.73	103	7.82	13	-0.09	7.82	7.46	-1.22	3.26	-6.23	-6.45	89	-6.02	179	-0.43	-6.12	-6.48	-0.03	-1.36	0.85	6.42	6.2	89	6.65	179	-0.45	6.54	6.17
0	28	1	-4.5	-0.5	175	3.4	2.06	8	4.03	43.75	44.4	106	43.13	16	1.27	43.28	44.71	0.4	-2.26	0.83	7.71	7.6	106	7.83	16	-0.23	7.8	7.55	0.4	-2.26	-6.26	-6.5	96	-6.03	6	-0.47	-6.11	-6.5	0.21	-1.77	0.81	6.39	6.15	96	6.64	6	-0.49	6.55	6.15
0	33	1	-7.5	-0.75	5	2.19	2.54	0.69	1.91	42.13	42.87	89	41.42	179	1.45	41.76	43.15	-0.01	-0.67	0.79	8.01	7.87	89	8.15	179	-0.28	8.08	7.82	-0.01	-0.67	-6	-6.19	93	-5.82	3	-0.37	-5.96	-6.28	-0.22	1.91	0.88	6.67	6.46	93	6.87	3	-0.41	6.71	6.36
0	33	1	-7	-0.75	175	1.87	2.13	0.68	1.56	42.2	43	93	41.42	3	1.58	41.8	43.34	-0.01	0.2	0.78	8	7.85	93	8.15	3	-0.3	8.07	7.79	-0.01	0.2	-6.01	-6.2	91	-5.82	1	-0.38	-5.98	-6.29	-0.13	2	0.88	6.66	6.45	91	6.87	1	-0.42	6.69	6.36
0	35	1	-5	0	0	3.05	2.9	1.8	2.06	41.27	41.56	51	40.98	141	0.58	40.97	41.88	-1.27	-1.79	0.83	8.18	8.12	51	8.24	141	-0.12	8.24	8.06	-1.27	-1.79	-5.64	-5.74	85	-5.56	175	-0.18	-5.61	-5.79	0.03	1.59	0.9	7.09	6.97	85	7.2	175	-0.23	7.14	6.91
0	38	1	-1.5	0	0	2.65	2.74	0.8	1	41.83	41.91	74	41.75	164	0.16	41.6	42.44	-1.07	-2.54	0.88	8.07	8.05	74	8.08	164	-0.03	8.11	7.95	-1.07	-2.54	-5.89	-5.95	87	-5.83	177	-0.12	-5.9	-6.06	0.36	-2.59	1.05	6.79	6.73	87	6.86	177	-0.13	6.78	6.6
0	38	1	-3	0	0	2.51	2.54	1.25	1.49	41.5	41.8	85	41.21	175	0.59	41.29	42.42	-0.25	-1.7	0.91	8.13	8.07	85	8.19	175	-0.12	8.17	7.96	-0.25	-1.7	-5.91	-6.01	91	-5.82	1	-0.19	-5.9	-6.05	0.28	-2.06	0.97	6.77	6.65	91	6.88	1	-0.23	6.78	6.62
0	43	1	-1	0	0	0.77	0.82	3.26	3.64	44.25	44.7	110	43.81	20	0.89	44.14	44.8	0.64	2.72	0.91	7.63	7.55	110	7.7	20	-0.15	7.65	7.53	0.64	2.72	-6.39	-6.57	101	-6.21	11	-0.36	-6.32	-6.61	-0.42	1.43	0.84	6.26	6.09	101	6.44	11	-0.35	6.33	6.05
0	44	1	1.5	-1	180	0.61	0.96	3.55	4.33	42.31	43.06	99	41.58	9	1.48	42.43	44.6	0.38	-3.53	1.06	7.98	7.84	99	8.12	9	-0.28	7.95	7.57	0.38	-3.53	-5.94	-6.13	92	-5.76	2	-0.37	-5.89	-6.21	0.2	-2.19	0.89	6.73	6.52	92	6.95	2	-0.43	6.79	6.44
0	45	1	-6	-1	15	3.31	3.32	7.23	7.89	42.82	42.96	115	42.68	25	0.28	42.37	43.11	-0.67	0.17	0.78	7.88	7.86	115	7.91	25	-0.05	7.97	7.83	-0.67	0.17	-6.17	-6.34	92	-6.01	2	-0.33	-6.05	-6.42	0.01	-1.92	0.68	6.48	6.31	92	6.65	2	-0.34	6.62	6.23
0	45	0.8	-2.5	-0.25	10	3.45	2.24	10.22	7.16	45.52	46.56	87	44.52	177	2.04	44.48	46.87	0.05	1.37	0.7	7.41	7.25	87	7.58	177	-0.33	7.59	7.2	0.05	1.37	-6.52	-6.79	88	-6.27	178	-0.52	-6.31	-6.82	0.12	-1.92	0.74	6.13	5.89	88	6.38	178	-0.49	6.34	5.87
0	45	1	-2.75	-0.5	175	3.3	3.03	8.18	7.34	45.78	47.01	82	44.61	172	2.4	44.69	47.74	0.23	1.22	0.59	7.37	7.18	82	7.57	172	-0.39	7.55	7.07	0.23	1.22	-6.53	-6.79	87	-6.3	177	-0.49	-6.34	-6.9	0.24	1.47	0.69	6.12	5.89	87	6.35	177	-0.46	6.3	5.8
0	46	1	-0.5	0	0	3.83	3.88	0.84	0.69	44.16	44.31	160	44.02	70	0.29	43.73	44.88	0.83	-0.28	0.83	7.64	7.62	160	7.67	70	-0.05	7.72	7.52	0.83	-0.28	-6.24	-6.32	94	-6.15	4	-0.17	-6.21	-6.49	-0.07	2.01	0.95	6.41	6.33	94	6.5	4	-0.17	6.45	6.17
0	46	1	-0.5	0	0	3.72	3.8	0.98	1.01	44.22	44.31	25	44.13	115	0.18	43.71	44.61	0.31	-0.83	0.78	7.63	7.62	25	7.65	115	-0.03	7.72	7.57	0.31	-0.83	-6.25	-6.3	82	-6.19	172	-0.11	-6.24	-6.36	-0.1	-2.27	0.96	6.4	6.35	82	6.46	172	-0.11	6.41	6.29
0	47	1	0.25	0	0	3.4	3.35	7.91	7.9	42.17	42.42	110	41.92	20	0.5	41.74	43.17	-1.25	-2.44	0.87	8	7.96	110	8.05	20	-0.09	8.09	7.82	-1.25	-2.44	-6.06	-6.18	99	-5.95	9	-0.23	-5.91	-6.28	0.35	-1.04	0.82	6.6	6.47	99	6.72	9	-0.25	6.77	6.37
0	47	1	0.75	0	0	3.69	3.22	6.72	5.98	42.31	42.61	69	42.01	159	0.6	41.8	43.66	-2.08	-2.21	0.91	7.98	7.92	69	8.03	159	-0.11	8.07	7.73	-2.08	-2.21	-6.1	-6.25	91	-5.97	1	-0.28	-5.97	-6.33	-0.01	0.84	0.83	6.55	6.4	91	6.71	1	-0.31	6.7	6.32
0	47	1	0.75	0	0	2.13	2.03	1.76	1.44	43.11	43.47	23	42.75	113	0.72	42.64	43.58	-0.68	-0.28	0.77	7.83	7.76	23	7.89	113	-0.13	7.91	7.74	-0.68	-0.28	-5.98	-6.07	74	-5.89	164	-0.18	-5.94	-6.15	0.36	2.05	0.9	6.69	6.59	74	6.79	164	-0.2	6.73	6.51
0	47	1	0.5	-0.5	90	2.77	3.08	2.5	2.71	42.74	43.05	34	42.43	124	0.62	42.37	43.27	-2.11	-0.01	0.82	7.9	7.84	34	7.95	124	-0.11	7.97	7.8	-2.11	-0.01	-5.97	-6.08	87	-5.87	177	-0.21	-5.92	-6.13	0.5	1.92	0.83	6.7	6.58	87	6.81	177	-0.23	6.75	6.53
1	29	0.8	-0.25	-1.5	100	7.61	7.29	12.11	12.47	41.11	41.71	11	40.52	101	1.19	41.45	43.04	-0.71	-2.71	1.23	8.21	8.09	11	8.33	101	-0.24	8.14	7.84	-0.71	-2.71	-5.64	-5.71	2	-5.57	92	-0.14	-5.78	-6.18	-0.17	-3.1	1.42	7.09	7	2	7.18	92	-0.18	6.92	6.47
1	42	0.8	-5.75	-0.5	120	5.82	5.85	2.28	3.39	42.23	42.68	96	41.78	6	0.9	41.71	43.75	0.41	-2.15	0.82	7.99	7.91	96	8.08	6	-0.17	8.09	7.71	0.41	-2.15	-5.92	-6.17	97	-5.68	7	-0.49	-5.89	-6.2	-0.18	1.51	0.9	6.76	6.48	97	7.04	7	-0.56	6.79	6.45
1	42	0.8	-6.25	-0.5	125	5.65	6.18	3.49	6.43	42.45	43.24	87	41.68	177	1.56	41.87	44.08	-0.25	-2.48	0.76	7.95	7.8	87	8.1	177	-0.3	8.06	7.66	-0.25	-2.48	-6.01	-6.37	91	-5.69	1	-0.68	-5.95	-6.39	-0.01	0.62	0.82	6.65	6.28	91	7.02	1	-0.74	6.73	6.26
1	38	1	-0.5	0	0	6.26	6.21	14.21	14.59	43.33	43.7	90	42.97	0	0.73	42.87	44.13	-2.02	-1.4	0.84	7.79	7.72	90	7.85	0	-0.13	7.87	7.65	-2.02	-1.4	-6.16	-6.33	90	-6.01	180	-0.32	-6.09	-6.54	-1.08	-1.99	0.79	6.49	6.32	90	6.65	180	-0.33	6.56	6.12
1	37	0.9	-0.5	-2	25	4.87	5.09	12.03	12.54	43.09	44.68	111	41.61	21	3.07	42.43	45.1	0.2	-0.43	0.68	7.83	7.55	111	8.11	21	-0.56	7.95	7.48	0.2	-0.43	-6.2	-6.54	110	-5.89	20	-0.65	-5.96	-6.87	0.03	-0.14	0.46	6.45	6.12	110	6.79	20	-0.67	6.71	5.82
1	36	0.8	-2.5	-0.25	130	6.58	7.67	49.33	52.35	42.18	43.02	92	41.37	2	1.65	41.76	45.43	-0.13	-2.14	0.75	8	7.85	92	8.16	2	-0.31	8.08	7.43	-0.13	-2.14	-6.85	-7.06	103	-6.66	13	-0.4	-6.08	-8.1	-0.01	-0.89	0.35	5.84	5.67	103	6.01	13	-0.34	6.58	4.94
1	20	1	-5.75	-0.5	5	3.81	4	12.86	13.36	44.21	44.87	95	43.56	5	1.31	43.71	45.44	0.01	-1.81	0.78	7.63	7.52	95	7.75	5	-0.23	7.72	7.43	0.01	-1.81	-6.43	-6.68	91	-6.2	1	-0.48	-6.21	-6.72	0.02	-1.64	0.59	6.22	5.99	91	6.46	1	-0.47	6.44	5.96
1	32	1	-2.5	-0.5	90	9.14	8.93	15.53	15.83	44.46	44.68	102	44.25	12	0.43	43.42	45.75	-0.17	-1.33	0.61	7.59	7.55	102	7.63	12	-0.08	7.77	7.38	-0.17	-1.33	-6.53	-6.72	84	-6.36	174	-0.36	-6.28	-6.79	-0.01	0.76	0.57	6.12	5.95	84	6.29	174	-0.34	6.37	5.89
1	30	1	-5	-1	165	4.55	4.44	8.11	8.67	44.47	45.56	80	43.43	170	2.13	43.95	45.85	-0.28	-2.47	0.74	7.59	7.41	80	7.77	170	-0.36	7.68	7.36	-0.28	-2.47	-6.36	-6.61	76	-6.13	166	-0.48	-6.22	-6.69	0.11	0.83	0.68	6.29	6.05	76	6.53	166	-0.48	6.43	5.98
1	27	1	-8	-1.5	155	9.01	9.27	18.1	19.42	43.93	44.6	48	43.27	138	1.33	42.88	45.88	-0.26	-0.26	0.61	7.68	7.57	48	7.8	138	-0.23	7.87	7.36	-0.26	-0.26	-6.2	-6.33	55	-6.08	145	-0.25	-5.95	-6.69	-0.02	-0.11	0.61	6.45	6.32	55	6.58	145	-0.26	6.72	5.98
1	20	1	-5.75	-0.5	180	4.13	4.29	11.26	11.33	44.57	45.38	86	43.78	176	1.6	44	46	-0.11	-1.75	0.75	7.57	7.44	86	7.71	176	-0.27	7.67	7.34	-0.11	-1.75	-6.44	-6.69	81	-6.21	171	-0.48	-6.26	-6.79	-0.27	-2.04	0.67	6.21	5.98	81	6.44	171	-0.46	6.39	5.9
1	60	0.8	0	-1	110	4.7	4.81	11.71	11.23	44.49	44.99	128	44	38	0.99	43.9	46.15	0.49	-2.17	0.88	7.59	7.5	128	7.67	38	-0.17	7.69	7.31	0.49	-2.17	-6.1	-6.22	93	-5.99	3	-0.23	-5.95	-6.32	-0.14	-1.18	0.72	6.56	6.43	93	6.68	3	-0.25	6.73	6.33
1	23	1	-2.5	-2.25	175	2.22	3.52	1.94	4.55	44.37	46	83	42.85	173	3.15	43.99	46.31	0.25	2.06	0.75	7.61	7.34	83	7.88	173	-0.54	7.67	7.29	0.25	2.06	-6.31	-6.67	87	-5.98	177	-0.69	-6.26	-6.7	-0.24	-2.09	0.82	6.34	6	87	6.69	177	-0.69	6.38	5.97
1	30	1	-1.5	-1.25	90	3.06	3.26	11.67	11.64	45.8	46.1	180	45.5	90	0.6	45.28	46.32	-2.53	-0.37	0.78	7.37	7.32	180	7.42	90	-0.1	7.45	7.29	-2.53	-0.37	-6.48	-6.58	91	-6.37	1	-0.21	-6.28	-6.7	-0.08	0.5	0.63	6.18	6.08	91	6.28	1	-0.2	6.37	5.97
1	30	1	-4	-1	180	4.14	4.05	7.66	7.48	44.5	45.57	101	43.48	11	2.09	43.95	46.41	0.22	-2.48	0.77	7.58	7.41	101	7.76	11	-0.35	7.68	7.27	0.22	-2.48	-6.33	-6.56	103	-6.12	13	-0.44	-6.2	-6.63	-0.08	0.59	0.73	6.32	6.1	103	6.54	13	-0.44	6.46	6.04
1	18	0.9	-4.25	-1.5	170	7.41	7.97	11.1	12.17	44.55	45.54	80	43.61	170	1.93	43.17	46.49	0.01	0.1	0.35	7.57	7.41	80	7.74	170	-0.33	7.82	7.26	0.01	0.1	-6.33	-6.52	78	-6.15	168	-0.37	-6.09	-6.71	0.18	1.25	0.43	6.32	6.13	78	6.51	168	-0.38	6.57	5.96
1	30	1	-1.5	-2.25	100	4.34	4.48	11.92	12.05	45.89	46.39	12	45.41	102	0.98	45.36	46.65	2.36	-0.2	0.79	7.35	7.28	12	7.43	102	-0.15	7.44	7.23	2.36	-0.2	-6.47	-6.56	77	-6.38	167	-0.18	-6.27	-6.64	0.04	0.25	0.63	6.18	6.1	77	6.27	167	-0.17	6.38	6.02
1	18	1	-5	-2.5	180	4.94	5.55	4.49	4.68	44.59	46.16	91	43.13	1	3.03	43.94	46.69	0.02	-1.67	0.71	7.57	7.31	91	7.83	1	-0.52	7.68	7.23	0.02	-1.67	-6.36	-6.58	90	-6.16	0	-0.42	-6.33	-6.75	-0.05	-2.27	0.94	6.29	6.08	90	6.49	0	-0.41	6.32	5.93
1	24	1	-3.5	-0.75	180	5.62	6.08	7.26	8.77	44.94	45.87	82	44.04	172	1.83	44.49	46.78	-0.19	-2.21	0.83	7.51	7.36	82	7.66	172	-0.3	7.59	7.22	-0.19	-2.21	-6.36	-6.59	83	-6.14	173	-0.45	-6.3	-6.75	-0.17	-2.33	0.9	6.29	6.07	83	6.52	173	-0.45	6.35	5.92
1	18	0.9	-2.75	-1.5	170	9.58	10.38	13.81	14.87	44.88	46.04	90	43.77	0	2.27	43.2	47.29	-0.02	-0.14	0.23	7.52	7.33	90	7.71	0	-0.38	7.81	7.14	-0.02	-0.14	-6.38	-6.57	97	-6.19	7	-0.38	-6.09	-6.72	-0.1	0.94	0.34	6.27	6.09	97	6.46	7	-0.37	6.56	5.96
1	24	1	-1.5	-1.5	180	7.11	8.77	9.15	11.55	44.84	46.12	95	43.63	5	2.49	44.4	47.48	0.31	-2.48	0.85	7.53	7.32	95	7.74	5	-0.42	7.6	7.11	0.31	-2.48	-6.34	-6.62	96	-6.09	6	-0.53	-6.28	-6.82	0.32	-2.39	0.93	6.31	6.04	96	6.57	6	-0.53	6.37	5.87
1	17	1	-1.5	-1	180	5.82	5.37	12.59	11.77	46.01	47.12	90	44.95	180	2.17	45.16	47.75	-0.02	0.98	0.66	7.34	7.16	90	7.51	180	-0.35	7.47	7.07	-0.02	0.98	-6.63	-6.83	85	-6.45	175	-0.38	-6.43	-6.88	0	0.28	0.68	6.03	5.86	85	6.2	175	-0.34	6.22	5.81
1	17	1	-1.5	-1.5	180	4.88	5	11.12	11.19	46.01	47.1	93	44.97	3	2.13	45.08	47.78	-0.04	0.91	0.62	7.34	7.17	93	7.5	3	-0.33	7.49	7.06	-0.04	0.91	-6.6	-6.8	90	-6.41	180	-0.39	-6.42	-6.85	-0.01	0.23	0.71	6.06	5.88	90	6.24	180	-0.36	6.23	5.84
1	24	0.8	2.25	-4.25	5	3.73	4.57	7.3	8.93	45.11	47.49	102	42.96	12	4.53	44.48	47.87	-0.08	0.43	0.67	7.48	7.11	102	7.86	12	-0.75	7.59	7.05	-0.08	0.43	-6.32	-6.68	105	-5.99	15	-0.69	-6.24	-6.8	0.42	-1.45	0.92	6.33	5.98	105	6.68	15	-0.7	6.41	5.89
1	24	0.8	-3.5	-5.5	180	1.95	4.4	4.87	10.9	45.11	47.49	102	42.96	12	4.53	44.48	47.87	-0.08	0.43	0.67	7.48	7.11	102	7.86	12	-0.75	7.59	7.05	-0.08	0.43	-6.32	-6.68	105	-5.99	15	-0.69	-6.24	-6.8	0.42	-1.45	0.92	6.33	5.98	105	6.68	15	-0.7	6.41	5.89
1	18	1	-2.5	-4.5	175	6.45	8.22	4.41	5.92	44.47	47	82	42.21	172	4.79	43.98	47.91	-0.26	-1.57	0.8	7.59	7.18	82	8	172	-0.82	7.67	7.04	-0.26	-1.57	-6.37	-6.68	78	-6.09	168	-0.59	-6.31	-6.8	-0.47	-2.24	0.91	6.28	5.99	78	6.57	168	-0.58	6.34	5.88
1	58	1	-5	-0.75	180	7.71	7.6	11.42	11.15	46.13	47.2	82	45.11	172	2.09	45.18	47.92	0.19	1.46	0.63	7.32	7.15	82	7.48	172	-0.33	7.47	7.04	0.19	1.46	-6.42	-6.58	79	-6.26	169	-0.32	-6.22	-6.68	0.2	1.18	0.59	6.23	6.08	79	6.38	169	-0.3	6.43	5.99
1	28	1	-11.5	-4	180	6.71	8.22	5.58	8.14	46.95	48.19	94	45.77	4	2.42	45.6	48.88	0.02	-0.34	0.45	7.19	7	94	7.37	4	-0.37	7.4	6.9	0.02	-0.34	-6.72	-6.96	91	-6.5	1	-0.46	-6.62	-7	0.19	-2.41	0.81	5.95	5.75	91	6.15	1	-0.4	6.04	5.72
1	28	1	-7	-6	175	4.65	7.64	2.75	7.74	46.93	48.93	87	45.08	177	3.85	46	49.84	-0.11	-1.13	0.61	7.19	6.9	87	7.49	177	-0.59	7.34	6.77	-0.11	-1.13	-6.74	-7.12	84	-6.39	174	-0.73	-6.66	-7.13	0	1.43	0.83	5.94	5.62	84	6.26	174	-0.64	6.01	5.61
1	21	0.8	-4	-4.5	180	0.58	1.24	11.38	11.61	45.86	49.02	89	43.08	179	5.94	45.56	50.67	-0.04	1.78	0.83	7.36	6.88	89	7.83	179	-0.95	7.41	6.66	-0.04	1.78	-6.73	-7.22	89	-6.31	179	-0.91	-6.52	-7.26	-0.14	-1.91	0.61	5.94	5.54	89	6.34	179	-0.8	6.14	5.51
1	21	0.8	-3.5	-5.5	180	2.22	5.21	11.79	14.14	46.44	49.95	101	43.38	11	6.57	45.84	50.83	-0.22	1.09	0.67	7.27	6.76	101	7.78	11	-1.02	7.36	6.64	-0.22	1.09	-6.76	-7.25	100	-6.33	10	-0.92	-6.55	-7.3	0.26	-1.43	0.61	5.92	5.51	100	6.32	10	-0.81	6.1	5.48
1	46	0.7	3	-1.75	35	5.86	7.09	14.3	16.01	44.39	45.62	114	43.22	24	2.4	43.54	46.78	0.32	-0.74	0.68	7.6	7.4	114	7.81	24	-0.41	7.75	7.21	0.32	-0.74	-6.3	-6.56	107	-6.06	17	-0.5	-6.04	-6.7	0.07	-0.21	0.51	6.35	6.1	107	6.61	17	-0.51	6.63	5.97
1	46	1	-0.25	-0.75	85	4.83	4.76	10.61	9.66	44.25	44.59	111	43.92	21	0.67	43.45	44.97	0.05	-0.35	0.66	7.63	7.57	111	7.68	21	-0.11	7.77	7.51	0.05	-0.35	-6.37	-6.5	95	-6.23	5	-0.27	-6.1	-6.61	0	0.46	0.46	6.28	6.15	95	6.42	5	-0.27	6.56	6.05
1	21	1	-4	-0.75	180	3.26	3.69	6.33	7.45	45.29	46.06	99	44.54	9	1.52	44.93	47	-0.01	-2.69	0.85	7.45	7.33	99	7.58	9	-0.25	7.51	7.18	-0.01	-2.69	-6.6	-6.85	92	-6.37	2	-0.48	-6.49	-6.87	-0.06	1.02	0.83	6.06	5.84	92	6.28	2	-0.44	6.16	5.83
1	21	1	-3.75	-0.75	175	2.85	2.93	6.12	6.6	45.03	45.57	86	44.51	176	1.06	44.7	46.9	-0.08	-2.47	0.87	7.49	7.41	86	7.58	176	-0.17	7.55	7.2	-0.08	-2.47	-6.58	-6.81	83	-6.38	173	-0.43	-6.48	-6.84	0.06	1.02	0.81	6.07	5.88	83	6.27	173	-0.39	6.17	5.85
1	24	0.8	-4.25	-6	180	1.37	3.32	4.8	8.37	44.48	47.1	94	42.14	4	4.96	44.13	47.53	-0.19	1.42	0.77	7.59	7.17	94	8.01	4	-0.84	7.65	7.1	-0.19	1.42	-6.54	-7.02	92	-6.12	2	-0.9	-6.42	-7.1	-0.1	1.3	0.67	6.11	5.7	92	6.53	2	-0.83	6.23	5.63
1	24	0.8	-2.75	-5.75	180	2.95	4.2	7.45	10.26	44.38	47.22	88	41.86	178	5.36	44.05	47.56	0.13	1.49	0.75	7.61	7.15	88	8.06	178	-0.91	7.66	7.1	0.13	1.49	-6.52	-7.06	88	-6.05	178	-1.01	-6.4	-7.12	0.01	1.4	0.66	6.14	5.66	88	6.61	178	-0.95	6.25	5.62
2	33	1	-7.25	-0.75	175	5.43	4.95	9.95	8.89	46.48	47.36	91	45.64	1	1.72	45.71	48.39	0.17	-1.64	0.76	7.26	7.13	91	7.39	1	-0.26	7.38	6.97	0.17	-1.64	-6.7	-6.93	94	-6.49	4	-0.44	-6.51	-6.97	-0.14	1.12	0.66	5.97	5.77	94	6.16	4	-0.39	6.14	5.74
2	51	0.8	-2	-0.25	30	5	5.11	8.99	9.39	45.36	46.03	83	44.72	173	1.31	44.82	46.27	0.19	-2.18	0.77	7.44	7.33	83	7.55	173	-0.22	7.53	7.29	0.19	-2.18	-6.47	-6.7	87	-6.26	177	-0.44	-6.3	-6.76	-0.06	-0.35	0.68	6.18	5.97	87	6.39	177	-0.42	6.34	5.92
2	33	1	-8.25	-0.75	175	5.3	5.62	8.69	9.63	47.03	47.88	87	46.2	177	1.68	46.03	48.51	-0.05	-0.55	0.63	7.18	7.05	87	7.3	177	-0.25	7.33	6.96	-0.05	-0.55	-6.71	-6.95	88	-6.48	178	-0.47	-6.52	-7.01	0.03	1.12	0.64	5.96	5.75	88	6.17	178	-0.42	6.14	5.7
2	13	0.8	2.75	-0.75	175	5.99	6.02	10.65	11.18	46.07	47.32	88	44.88	178	2.44	45.47	47.7	0.04	-2.95	0.76	7.33	7.13	88	7.52	178	-0.39	7.42	7.07	0.04	-2.95	-6.56	-6.82	95	-6.32	5	-0.5	-6.45	-6.95	0.17	-1.69	0.9	6.1	5.87	95	6.33	5	-0.46	6.2	5.76
2	13	0.2	4.5	-0.5	180	5.92	6.73	11.11	13.18	45.95	47.55	87	44.46	177	3.09	45.19	47.94	0.01	0.07	0.73	7.35	7.1	87	7.59	177	-0.49	7.47	7.04	0.01	0.07	-6.53	-6.83	86	-6.25	176	-0.58	-6.4	-7.01	-0.24	-2.07	0.93	6.13	5.86	86	6.4	176	-0.54	6.25	5.71
2	32	1	-2.5	-0.5	80	8.86	8.88	15.53	15.82	44.8	45.02	100	44.59	10	0.43	43.53	46.05	0.16	-0.7	0.49	7.53	7.5	100	7.57	10	-0.07	7.75	7.33	0.16	-0.7	-6.5	-6.66	86	-6.35	176	-0.31	-6.3	-6.71	0.01	0.93	0.64	6.16	6.01	86	6.3	176	-0.29	6.35	5.96
2	35	0.8	-5	-1.5	30	7.57	10.51	12.49	16.87	46.99	48.41	112	45.65	22	2.76	46.75	51.64	0.77	-2.09	1.18	7.18	6.97	112	7.39	22	-0.42	7.22	6.54	0.77	-2.09	-6.5	-6.72	105	-6.29	15	-0.43	-6.49	-7.49	0.88	-2.11	1.27	6.16	5.96	105	6.36	15	-0.4	6.16	5.34
2	21	1	-2.5	-1	170	8.54	8.64	16.45	16.97	45.31	46.02	107	44.63	17	1.39	43.96	47.75	0.13	-0.62	0.46	7.45	7.33	107	7.56	17	-0.23	7.68	7.07	0.13	-0.62	-6.68	-6.93	97	-6.45	7	-0.48	-6.38	-7.2	0.1	-0.46	0.48	5.99	5.77	97	6.2	7	-0.43	6.27	5.56
2	25	1	-4.25	-0.25	90	7.27	9.78	15.75	19.95	42.99	43.54	90	42.46	180	1.08	43.38	47.12	0.05	-2.68	1.24	7.85	7.75	90	7.95	180	-0.2	7.78	7.16	0.05	-2.68	-5.91	-5.98	87	-5.84	177	-0.14	-6.03	-6.9	0.05	-2.63	1.47	6.77	6.69	87	6.85	177	-0.16	6.63	5.79
2	23	0.9	-3.5	-1.75	10	7.81	9.97	13.96	19.98	45.56	47.75	101	43.57	11	4.18	44.51	49.67	0.26	-1.42	0.56	7.41	7.07	101	7.75	11	-0.68	7.58	6.79	0.26	-1.42	-6.56	-6.98	99	-6.18	9	-0.8	-6.34	-7.49	0.21	-1.4	0.67	6.1	5.73	99	6.47	9	-0.74	6.31	5.34
2	26	1	-5	-1.5	165	5.87	9.03	16.97	22.07	43.35	44.49	90	42.26	0	2.23	42.8	47.98	0.22	-2.54	1.21	7.79	7.59	90	7.99	0	-0.4	7.89	7.03	0.22	-2.54	-5.89	-6.07	83	-5.71	173	-0.36	-5.83	-7.43	0.17	-2.47	1.31	6.8	6.59	83	7	173	-0.41	6.86	5.38
2	32	1	-4.5	-1.75	20	10.2	9.43	27.21	26.69	44.96	46.19	105	43.79	15	2.4	44.18	46.93	-0.4	0.83	0.81	7.51	7.31	105	7.71	15	-0.4	7.64	7.19	-0.4	0.83	-6.44	-6.78	105	-6.14	15	-0.64	-6.22	-7.03	-0.47	0.64	0.66	6.21	5.9	105	6.51	15	-0.61	6.43	5.69
2	40	0.9	-0.5	-2.5	10	6.83	6.77	26.14	27.47	44.19	45.91	99	42.59	9	3.32	43.73	46.65	0.19	-1.63	0.84	7.64	7.35	99	7.92	9	-0.57	7.72	7.24	0.19	-1.63	-6.55	-7.04	101	-6.13	11	-0.91	-6.21	-7.42	-0.01	-0.4	0.56	6.1	5.68	101	6.53	11	-0.85	6.44	5.39
2	30	0.9	-3.5	-0.5	110	10.03	11.53	26.84	30.19	43.89	44.21	95	43.58	5	0.63	43.65	48.59	0.79	-2.35	1.46	7.69	7.63	95	7.74	5	-0.11	7.73	6.95	0.79	-2.35	-6.49	-6.59	80	-6.39	170	-0.2	-6.28	-7.58	0.62	-2.05	1.61	6.17	6.07	80	6.26	170	-0.19	6.37	5.27
2	21	0.9	-1.25	-1.5	180	10.8	11.59	32.9	33.6	45.39	46.3	112	44.51	22	1.79	45.02	47.35	-2.23	-1.16	0.78	7.44	7.29	112	7.58	22	-0.29	7.5	7.13	-2.23	-1.16	-6.29	-6.47	135	-6.13	45	-0.34	-6.27	-7.07	-2.13	-1.38	1.43	6.36	6.19	135	6.53	45	-0.34	6.38	5.66
2	40	0.8	-1	-1.75	150	8.54	8.98	32.57	34.91	44.78	46.39	66	43.28	156	3.11	44.09	47.89	-0.53	-1.52	0.8	7.54	7.28	66	7.8	156	-0.52	7.65	7.05	-0.53	-1.52	-6.79	-7.23	69	-6.4	159	-0.83	-6.3	-7.81	-0.13	-0.53	0.4	5.89	5.53	69	6.25	159	-0.72	6.35	5.12
2	31	0.9	-4	-3.5	15	16.11	16.55	35.13	36.11	46.27	48.84	96	43.96	6	4.88	44.34	51.05	0.05	-0.5	0.37	7.29	6.91	96	7.68	6	-0.77	7.61	6.61	0.05	-0.5	-6.9	-7.42	102	-6.46	12	-0.96	-6.41	-8.17	0	-0.48	0.42	5.79	5.39	102	6.2	12	-0.81	6.24	4.9
2	36	1	-1.5	-1.75	170	12.67	16.22	40.76	46.23	44.01	45.94	81	42.24	171	3.7	42.76	47.67	-0.08	-1.36	0.65	7.67	7.35	81	7.99	171	-0.64	7.89	7.08	-0.08	-1.36	-6.67	-6.94	75	-6.41	165	-0.53	-6.12	-7.67	0.12	-1.38	0.4	6	5.76	75	6.24	165	-0.48	6.54	5.22
2	21	0.9	-1	-1	160	17.59	19.31	43.89	47.8	48.03	51.44	71	45.05	161	6.39	45.2	56.4	-0.1	-0.35	0.08	7.03	6.56	71	7.49	161	-0.93	7.47	5.98	-0.1	-0.35	-7.35	-8.18	72	-6.68	162	-1.5	-6.53	-9.55	-0.03	-0.25	-0.08	5.44	4.89	72	5.99	162	-1.1	6.13	4.19
2	37	0.9	-1.5	-6	5	19.98	19.63	49.36	49.54	47.85	51.11	71	44.98	161	6.13	44.69	54.34	0.17	0.47	-0.09	7.05	6.6	71	7.5	161	-0.9	7.55	6.21	0.17	0.47	-7.22	-7.83	73	-6.7	163	-1.13	-6.3	-9	0.18	0.25	-0.31	5.54	5.11	73	5.97	163	-0.86	6.34	4.44
2	35	0.4	-2.5	-5	170	14.39	22.51	39.67	52.43	48.82	51.31	79	46.57	169	4.74	47.91	56.6	-0.34	-1.81	1.38	6.91	6.58	79	7.25	169	-0.67	7.04	5.96	-0.34	-1.81	-7.07	-7.37	80	-6.8	170	-0.57	-6.73	-8.78	-0.47	-1.8	1.6	5.66	5.43	80	5.88	170	-0.45	5.94	4.56
2	31	0.8	-4	-2.75	150	25.12	27.24	50.37	54.38	48.79	53.24	75	45.02	165	8.22	45.52	58.21	-0.11	-0.52	0.08	6.92	6.34	75	7.5	165	-1.16	7.41	5.8	-0.11	-0.52	-7.37	-8.22	74	-6.67	164	-1.55	-6.55	-9.61	0.01	-0.42	0.05	5.43	4.86	74	6	164	-1.14	6.11	4.16
2	32	0.7	-1.5	-1	120	20.49	18.81	56.18	55.32	45.37	47.3	117	43.58	27	3.72	43.68	50.15	0.34	-1.4	0.54	7.44	7.13	117	7.74	27	-0.61	7.73	6.73	0.34	-1.4	-6.75	-7.23	115	-6.33	25	-0.9	-6.15	-8.16	0	-0.78	1.8	5.93	5.53	115	6.32	25	-0.79	6.5	4.9
2	25	0.8	-4.25	-2.25	165	26.2	29	55.08	59.85	45.07	46.54	73	43.7	163	2.84	44.4	54.7	-0.01	-2.18	2.39	7.49	7.25	73	7.72	163	-0.47	7.6	6.17	-0.01	-2.18	-6.52	-6.76	60	-6.3	150	-0.46	-6.2	-8.54	0.08	-1.9	2.88	6.13	5.92	60	6.35	150	-0.43	6.46	4.68
2	27	0.6	-7.5	-1.5	30	25.49	25.86	57.88	59.91	47.81	49.58	140	46.16	50	3.42	44.57	53.69	0.32	-0.34	0.24	7.06	6.81	140	7.31	50	-0.5	7.57	6.29	0.32	-0.34	-7.24	-7.56	132	-6.95	42	-0.61	-6.22	-8.92	0.12	-0.3	-0.16	5.53	5.29	132	5.76	42	-0.47	6.43	4.49
2	26	1	-3	-1.5	105	16.19	24.79	64.62	62.23	44.42	45.62	111	43.29	21	2.33	44.09	53.08	0.04	-2.21	2.14	7.6	7.4	111	7.8	21	-0.4	7.65	6.36	0.04	-2.21	-6.2	-6.64	145	-5.81	55	-0.83	-6.15	-8.25	-1.54	-3.57	2.53	6.45	6.02	145	6.88	55	-0.86	6.5	4.85
2	30	0.7	-1	-2.5	170	23.41	24.28	60.26	63.52	46.62	48.13	81	45.19	171	2.94	43.79	51.9	-0.04	-0.83	0.4	7.24	7.01	81	7.47	171	-0.46	7.71	6.5	-0.04	-0.83	-7.15	-7.44	72	-6.89	162	-0.55	-6.31	-8.55	0.07	-1.04	0.22	5.59	5.37	72	5.81	162	-0.44	6.34	4.68
2	51	0.4	-1	-5	165	27.43	28.11	62.54	64.37	49.19	51.36	69	47.2	159	4.16	45.96	56.16	-0.16	-0.59	0.25	6.86	6.57	69	7.15	159	-0.58	7.34	6.01	-0.16	-0.59	-7.45	-7.85	68	-7.09	158	-0.76	-6.51	-9.38	0.03	-0.42	0.07	5.37	5.09	68	5.64	158	-0.55	6.15	4.26
2	38	0.6	-1.5	-1	165	29.66	31.68	65.32	69.09	47.68	48.39	165	46.99	75	1.4	44.96	53.4	1.12	-1.13	1.71	7.08	6.97	165	7.18	75	-0.21	7.51	6.32	1.12	-1.13	-7.28	-7.31	90	-7.24	180	-0.07	-6.43	-8.83	0.57	-1.18	1.8	5.5	5.47	90	5.52	180	-0.05	6.23	4.53
2	30	0.16	-0.5	-2.5	180	24.69	25.79	66.78	70.65	47.22	49.96	98	44.76	8	5.2	44.25	54.31	0.02	-0.77	0.41	7.15	6.76	98	7.54	8	-0.78	7.63	6.21	0.02	-0.77	-7.42	-7.93	102	-6.97	12	-0.96	-6.42	-9.34	-0.08	-0.73	0.25	5.39	5.04	102	5.74	12	-0.7	6.23	4.28
2	56	0.5	0	-3.5	115	35.19	36.15	70.64	73.5	51.44	53.34	33	49.67	123	3.67	48.46	58.32	-0.22	-1.6	1.96	6.56	6.33	33	6.8	123	-0.47	6.96	5.79	-0.22	-1.6	-8.29	-8.73	40	-7.89	130	-0.84	-6.85	-10.84	-0.08	-0.78	2.1	4.83	4.58	40	5.07	130	-0.49	5.84	3.69
2	25	0.4	-5	-6	150	37.82	39.54	73.57	78.13	44.63	45.4	48	43.88	138	1.52	41.68	49.07	-0.35	-0.64	0.45	7.56	7.43	48	7.69	138	-0.26	8.1	6.88	-0.35	-0.64	-6.2	-7.22	33	-5.43	123	-1.79	-6.86	-11.5	0.26	-2.07	3.64	6.45	5.54	33	7.36	123	-1.82	5.83	3.48
2	30	0.1	-4	-2	150	28.46	29.32	80.3	83.7	44.96	45.56	14	44.38	104	1.18	41.63	49.53	0.65	-1.15	0.12	7.51	7.41	14	7.6	104	-0.19	8.11	6.81	0.65	-1.15	-7.33	-7.56	42	-7.11	132	-0.45	-6.08	-9.02	0.21	-0.06	-0.17	5.45	5.29	42	5.62	132	-0.33	6.58	4.43
2	28	0.5	-1	-3	125	36.9	36.85	82.95	84.99	48.15	50.11	55	46.33	145	3.78	45.62	55.43	-0.19	-1.36	1.97	7.01	6.74	55	7.28	145	-0.54	7.4	6.09	-0.19	-1.36	-7.21	-7.74	54	-6.74	144	-1	-6.46	-9.2	0.03	-1.18	2.31	5.55	5.17	54	5.93	144	-0.76	6.19	4.35
2	29	0.4	-2.5	-3	5	30.64	33.88	79.84	87.28	45.02	46.89	105	43.29	15	3.6	44.38	55.76	-0.01	-1.94	2.37	7.5	7.2	105	7.8	15	-0.6	7.6	6.05	-0.01	-1.94	-6.74	-7.1	120	-6.41	30	-0.69	-6.28	-9.68	-0.21	-1.76	3	5.94	5.63	120	6.24	30	-0.61	6.37	4.13
2	32	0.4	-3.5	-3	150	37.22	36.92	86.87	87.58	47.79	49.63	40	46.07	130	3.56	45.53	54	0.62	-1.94	2.15	7.06	6.8	40	7.33	130	-0.53	7.41	6.25	0.62	-1.94	-7.19	-7.7	44	-6.74	134	-0.96	-6.44	-9.13	0.5	-1.75	2.68	5.56	5.19	44	5.93	134	-0.74	6.21	4.38
2	25	0.1	-5.25	-6	180	38.77	36.68	92.76	92.51	47.2	51.9	93	43.29	3	8.61	44.49	56.52	-0.04	-0.59	0.16	7.15	6.5	93	7.8	3	-1.3	7.59	5.97	-0.04	-0.59	-7.37	-8.44	94	-6.55	4	-1.89	-6.54	-9.88	-0.3	-0.3	2.45	5.42	4.74	94	6.11	4	-1.37	6.12	4.05
2	56	0.7	-2.5	-1	100	35.09	35.61	101.91	106.12	51.57	53.42	147	49.85	57	3.57	47.81	57.45	0.47	-0.5	0.38	6.54	6.32	147	6.77	57	-0.45	7.06	5.87	0.47	-0.5	-7.94	-8.45	148	-7.49	58	-0.96	-6.68	-10.27	0.19	-0.43	2.15	5.04	4.74	148	5.34	58	-0.6	5.99	3.9
2	32	0.4	-1	-5	135	19.54	16.41	107.73	112.52	45.54	47.99	42	43.32	132	4.67	44.3	51.04	-0.52	-1.93	1.97	7.41	7.03	42	7.79	132	-0.76	7.62	6.61	-0.52	-1.93	-6.7	-7.37	48	-6.15	138	-1.22	-6.24	-8.28	-0.1	-0.68	2.5	5.97	5.43	48	6.51	138	-1.08	6.41	4.83
2	21	0.6	5	-6	110	50.48	54.53	137.3	149.89	63.28	65.09	89	61.56	179	3.53	56.3	81.28	0.25	-0.59	1.9	5.33	5.18	89	5.48	179	-0.3	5.99	4.15	0.25	-0.59	-10.13	-10.42	72	-9.86	162	-0.56	-8.16	-14.93	0.33	-0.73	1.87	3.95	3.84	72	4.06	162	-0.22	4.9	2.68
2	30	0.2	-4.5	-6	110	76.37	80.82	154	166.34	57.97	59.73	64	56.31	154	3.42	49.5	79.8	-0.07	-1.13	3.1	5.82	5.65	64	5.99	154	-0.34	6.82	4.23	-0.07	-1.13	-9.66	-9.96	75	-9.37	165	-0.59	-7.27	-14.9	0.09	-0.81	2.08	4.14	4.01	75	4.27	165	-0.26	5.5	2.68
2	27	0.5	0	-6	165	33.35	45.22	150.35	169.91	71.45	81.83	101	63.4	11	18.43	62.89	94.13	-0.02	0.34	-0.52	4.72	4.12	101	5.32	11	-1.2	5.37	3.59	-0.02	0.34	-11.99	-13.07	103	-11.07	13	-2	-9.01	-18.35	-0.21	-0.09	-0.49	3.34	3.06	103	3.61	13	-0.55	4.44	2.18
2	30	0.4	1.5	-6	100	95.13	102.54	199.02	219.44	70.02	71.69	43	68.42	133	3.27	57.85	90.12	0.11	-0.74	2.25	4.82	4.71	43	4.93	133	-0.22	5.83	3.74	0.11	-0.74	-11.84	-12.19	49	-11.5	139	-0.69	-8.62	-17.34	0.11	-0.6	0.31	3.38	3.28	49	3.48	139	-0.2	4.64	2.31
[truncated: 18 more columns]
